# Supplementary material for: Variations in early life history traits of Japanese anchovy Engraulis japonicus in the Yangtze River Estuary
Source: PeerJ. 2018 May 30;6:e4789. doi: 10.7717/peerj.4789 (PMC5984580; doi:10.7717/peerj.4789)
Supplement: Supplemental Information 1 — Data of environmental factors in 40 stations in the Yangtze River Estuary in May, 2012. Station of 1, 2, 5, 6 and 9 were not accessed due to the lower depth. [file peerj-06-4789-s001.xls]

## Sheet: Sheet1
Station	Longitude	Latitude	Depth (m)	Salinity (‰)	Temperature (℃)	Dissolved oxygen (mg/L)	pH	Chemical oxygen demand (mg/L)
3	122°53'730"	31°53'458"	37	27.6	15.94	10.36	8.305	1.51
3	122°53'730"	31°53'458"	37	28.38	16.27	9.83	8.325	1.51
3	122°53'730"	31°53'458"	37	30.04	14.73	8.73	8.25	1.26
3	122°53'730"	31°53'458"	37	31°98	13.28	7.66	8.165	1.01
3	122°53'730"	31°53'458"	37	32.04	13.26			1.19
3	122°53'730"	31°53'458"	37	32.03	13.27	7.68	8.155	1.34
4	123°04'208"	31°56'872"	37	29.33	16.71	8.55	8.215	1.19
4	123°04'208"	31°56'872"	37	30.03	14.79			2.31
4	123°04'208"	31°56'872"	37	31°49	13.04			1.01
4	123°04'208"	31°56'872"	37	31°48	12.97			1.05
4	123°04'208"	31°56'872"	37	31°47	12.92	7.86	8.135	1.33
7	122°52'512"	31°43'205"	33	29.84	16.39	8.23	8.315	1.64
7	122°52'512"	31°43'205"	33	29.9	16.17	8.62	8.335	1.08
7	122°52'512"	31°43'205"	33	29.97	15.31	8.9	8.345	1.01
7	122°52'512"	31°43'205"	33	33.2	12.81	7.1	8.105	1.01
7	122°52'512"	31°43'205"	33	33.21	12.81	6.83	8.105	1.18
8	123°18'350"	31°45'950"	32	29.53	17.02	10.03	8.325	1.3
8	123°18'350"	31°45'950"	32	31°37	13.42	8.43	8.205	1.21
10	122°22'014"	31°29'426"	15	27.93	15.36	8.37	8.445	1.11
10	122°22'014"	31°29'426"	15	29.24	14.03	8.55	8.195	1.26
10	122°22'014"	31°29'426"	15	29.22	14.02	8.03	8.165	1.55
11	122°29'600"	31°30'100"	26	26.67	16.92	9.03	8.215	1.3
11	122°29'600"	31°30'100"	26	27.09	16.28	10.03	8.255	1.34
11	122°29'600"	31°30'100"	26	32.79	12.9	7.3	8.095	0.92
11	122°29'600"	31°30'100"	26	32.8	12.84	7.01	8.105	1.09
12	122°40'400"	31°30'060"	29	29.09	16.3	12.28	8.045	1.67
12	122°40'400"	31°30'060"	29	29.3	15.93	11.11	8.165	2.17
12	122°40'400"	31°30'060"	29	33.06	13.17	6.74	7.935	1.36
12	122°40'400"	31°30'060"	29	33.25	12.92	7.12	7.965	1.09
12	122°40'400"	31°30'060"	29	33.24	12.93	6.74	7.985	1.3
13	122°50'177"	31°30'268"	30	29.45	16.47	11.1	8.225	2.18
13	122°50'177"	31°30'268"	30	30.25	15.83	11.01	8.195	2.06
13	122°50'177"	31°30'268"	30	32.49	13.53	7.31	8.055	1.3
13	122°50'177"	31°30'268"	30	32.69	13.25	7.22	8.115	1.39
13	122°50'177"	31°30'268"	30	32.68	13.25	7.45	8.125	1.64
14	123°18'514"	31°31'437"	39	31°79	14.61	8.26	8.235	1.26
14	123°18'514"	31°31'437"	39	32.09	13.79	8.18	8.205	1.19
15	122°21'850"	31°07'159"	13	14.46	17.77	8.49	8.125	2.69
15	122°21'850"	31°07'159"	13	25.55	15.2	8.2	8.115	3.11
15	122°21'850"	31°07'159"	13	25.73	15.16	8.32	8.105	1.67
16	122°21'987"	31°14'464"	9	17.46	16.73	8.58	7.855	2.01
16	122°21'987"	31°14'464"	9	27.26	14.44	7.83	8.045	1.18
17	122°34'250"	31°12'407"	26	18.49	17.59	9.44	8.235	1.64
17	122°34'250"	31°12'407"	26	28.57	14.89	10.7	8.295	1.47
17	122°34'250"	31°12'407"	26	32.03	13.16	7.92	8.115	0.18
17	122°34'250"	31°12'407"	26	32.55	12.95	7.4	8.095	0.33
18	122°45'283"	31°12'776"	42	21.52	18.13	12.93	8.515	2.72
18	122°45'283"	31°12'776"	42	30.03	16.97	12.73	8.435	2.29
18	122°45'283"	31°12'776"	42	30.16	15.15	7.52	8.105	1.25
18	122°45'283"	31°12'776"	42	33.24	12.74	7.2	8.075	0.92
18	122°45'283"	31°12'776"	42	33.5	12.63	6.86	8.075	0.75
18	122°45'283"	31°12'776"	42	33.5	12.63	6.78	8.075	1.55
19	123°03'800"	31°12'450"	63	30.04	17.39	11.5	8.505	2.19
19	123°03'800"	31°12'450"	63	30.21	16.32	11.98	8.495	2.21
19	123°03'800"	31°12'450"	63	30.62	15.15	7.28	8.155	0.92
19	123°03'800"	31°12'450"	63	33.39	13.23	6.91	8.095	1.51
19	123°03'800"	31°12'450"	63	33.76	13.21	6.99	8.085	1.19
19	123°03'800"	31°12'450"	63	33.76	13.17	6.88	8.075	1.34
20	123°15'170"	31°12'855"	45	29.99	17.4	10.58	8.435	1.66
20	123°15'170"	31°12'855"	45	33.7	13.01	6.66	8.085	1.05
21	122°01'300"	31°03'600"	4	<3.00		9.93	7.925	3.95
22	122°10'610"	31°00'330"	6	10.87		7.64	7.985	3.36
22	122°10'610"	31°00'330"	6	11.32		7.72	8.005	3.02
23	122°20'200"	31°00'300"	10	18.88	16.72	8.34	8.115	2.43
23	122°20'200"	31°00'300"	10	18.87	16.73	8.14	8.095	2.35
24	122°34'100"	31°01'800"	16	23.12	16.23	8.49	8.135	0.75
24	122°34'100"	31°01'800"	16	27.63	15.05	8.22	8.105	1.3
24	122°34'100"	31°01'800"	16	28.77	15.08	7.76	8.095	2.27
25	122°42'237"	30°58'500"	22	22.63	16.65	9.58	8.195	1.75
25	122°42'237"	30°58'500"	22	28.62	15.42	8.1	8.115	1.09
25	122°42'237"	30°58'500"	22	29.98	15.38	7.86	8.105	1
25	122°42'237"	30°58'500"	22	30.01	15.37	7.88	8.105	1.51
26	122°58'700"	30°58'690"	48	24.15	19.3	13.87	8.245	3.21
26	122°58'700"	30°58'690"	48	28.22	14.91	9.56	8.045	1.38
26	122°58'700"	30°58'690"	48	29.42	14.38	8.06	7.995	2.45
26	122°58'700"	30°58'690"	48	33.19	13.97	6.98	8.035	0.94
26	122°58'700"	30°58'690"	48	33.67	14.14	6.49	8.045	0.98
26	122°58'700"	30°58'690"	48	33.8	14.29	6.54	8.045	1.76
27	123°12'600"	30°58'908"	63	29.99	18.45	11.81	8.505	2.27
27	123°12'600"	30°58'908"	63	33.98	14.72	6.32	8.045	0.75
28	122°04'700"	30°43'400"	10	17.66	17.78	8.28	8.025	2.06
28	122°04'700"	30°43'400"	10	18.31	17.71	8	8.025	2.44
29	122°10'700"	30°45'380"	9	17.86	17.7	8.04	8.045	1.64
29	122°10'700"	30°45'380"	9	17.84	17.66	8.62	8.035	3.36
30	122°20'760"	30°45'701"	11	21.95	16.96	7.94	8.075	1.5
30	122°20'760"	30°45'701"	11	23.68	16.66	7.79	8.075	2.23
31	122°30'400"	30°46'555"	14	25.45	16.4	8.06	8.115	1.51
31	122°30'400"	30°46'555"	14	26.17	16.22	8.02	8.105	1.84
31	122°30'400"	30°46'555"	14	26.68	16.12	7.89	8.115	3.36
32	122°40'600"	30°44'630"	32	27.18	16.16	8.27	8.145	1.09
32	122°40'600"	30°44'630"	32	28	16.08	8.23	8.165	0.83
32	122°40'600"	30°44'630"	32	29.13	15.95	8.22	8.165	3.17
32	122°40'600"	30°44'630"	32	30.09	15.66	8	8.145	0.83
32	122°40'600"	30°44'630"	32	30.77	15.4	7.81	8.135	0.96
33	123°02'400"	30°45'369"	50	30.12	17.74	10.76	8.425	1.24
33	123°02'400"	30°45'369"	50	30.27	17.42	11.04	8.385	1.59
33	123°02'400"	30°45'369"	50	30.47	15.53	9.4	8.255	1.68
33	123°02'400"	30°45'369"	50	33.26	14.71	7.28	8.115	0.96
33	123°02'400"	30°45'369"	50	33.94	14.71	6.49	8.065	1.25
33	123°02'400"	30°45'369"	50	33.95	14.71	6.66	8.065	0.96
34	123°13'010"	30°45'800"	52			10.38	8.125	1.19
34	123°13'010"	30°45'800"	52			6.46	8.085	0.67
35	121°11'586"	31°41'060"	9	0.13	19.85	7.12	7.815	2.35
35	121°11'586"	31°41'060"	9	0.13	19.66	7.17	7.845	2.73
36	121°19'505"	31°35'100"	16	0.13	19.36	7.21	7.845	2.43
36	121°19'505"	31°35'100"	16	0.13	19.31	7.2	7.855	2.18
37	121°25'800"	31°30'400"	11	0.13	19.28	7.26	7.805	2.18
37	121°25'800"	31°30'400"	11	0.13	19.28	7.14	7.885	2.51
38	121°39'760"	31°21'994"	10	0.14	20.05	7.78	7.865	2.39
38	121°39'760"	31°21'994"	10	0.14	19.27	7.96	7.885	2.34
39	121°49'040"	31°11'540"	7	0.19	20.06	5.13	7.535	2.9
39	121°49'040"	31°11'540"	7	0.19	20.04	5.5	7.615	3.36
40	121°59'566"	31°06'134"	5	0.79	19.55	8.22	7.895	3.86
40	121°59'566"	31°06'134"	5	0.86	19.5	8.44	7.915	4.74
