# Supplementary material for: Variations in early life history traits of Japanese anchovy Engraulis japonicus in the Yangtze River Estuary
Source: PeerJ. 2018 May 30;6:e4789. doi: 10.7717/peerj.4789 (PMC5984580; doi:10.7717/peerj.4789)
Supplement: Supplemental Information 2 — Data of daily sea surface temperatures (SST) in Station 29 and 30 during growing seasons of anchovy in the Yangtze River Estuary. [file peerj-06-4789-s002.xls]

## Sheet: SST_data
Date	Station 29	Station 30
2012-02-29	6.43	7.29
2012-03-01	6.31	7.1
2012-03-02	6.19	6.91
2012-03-03	6.41	7.08
2012-03-04	6.33	6.9
2012-03-05	6.21	6.7
2012-03-06	6.19	6.65
2012-03-07	6.33	6.85
2012-03-08	6.45	6.93
2012-03-09	6.44	6.82
2012-03-10	6.45	6.76
2012-03-11	6.43	6.73
2012-03-12	7.59	8.01
2012-03-13	7.46	7.88
2012-03-14	7.54	7.98
2012-03-15	7.88	8.34
2012-03-16	7.92	8.36
2012-03-17	8.03	8.47
2012-03-18	8.12	8.53
2012-03-19	8.47	8.88
2012-03-20	8.76	9.09
2012-03-21	8.44	8.59
2012-03-22	8.3	8.59
2012-03-23	8.47	8.83
2012-03-24	8.92	9.13
2012-03-25	9.17	9.37
2012-03-26	9.48	9.58
2012-03-27	10.34	10.36
2012-03-28	10.59	10.57
2012-03-29	10.6	10.51
2012-03-30	11.59	11.44
2012-03-31	11.83	11.53
2012-04-01	11.83	11.58
2012-04-02	11.37	11.2
2012-04-03	11.51	11.22
2012-04-04	11.85	11.46
2012-04-05	11.9	11.56
2012-04-06	12.22	11.89
2012-04-07	12.42	12.01
2012-04-08	12.43	12.08
2012-04-09	12.43	12.15
2012-04-10	12.44	12.22
2012-04-11	12.55	12.39
2012-04-12	13.03	12.81
2012-04-13	13.11	12.9
2012-04-14	14	13.78
2012-04-15	14.5	14.23
2012-04-16	14.63	14.43
2012-04-17	14.53	14.25
2012-04-18	14.32	14.02
2012-04-19	14.31	14.02
2012-04-20	14.52	14.26
2012-04-21	14.52	14.24
2012-04-22	14.56	14.4
2012-04-23	15.14	15.08
2012-04-24	14.94	14.7
2012-04-25	15.49	15.13
2012-04-26	16.02	15.79
2012-04-27	16.07	15.88
2012-04-28	15.96	15.75
2012-04-29	15.91	15.63
2012-04-30	14.89	14.66
2012-05-01	15.79	15.34
2012-05-02	16.32	15.65
2012-05-03	16.6	16.02
